# Supplementary material for: Transcriptomic Exploration of Muscle Development and Fat Deposition Trait Diversity in Selected Indian Sheep Breeds: Implications for Meat Quality and Yield
Source: Animals (Basel). 2026 Feb 1;16(3):452. doi: 10.3390/ani16030452 (PMC12896845; doi:10.3390/ani16030452)
Supplement: Supplementary file 1 [file animals-16-00452-s001.zip]

Archive with 2 entries (2 files):
- Supplementary Data.pdf
- Table S1. Functional enrichment Gene Ontology.xlsx
