# Supplementary material for: Transcriptomic Exploration of Muscle Development and Fat Deposition Trait Diversity in Selected Indian Sheep Breeds: Implications for Meat Quality and Yield
Source: Animals (Basel). 2026 Feb 1;16(3):452. doi: 10.3390/ani16030452 (PMC12896845; doi:10.3390/ani16030452)
Supplement: Supplementary file 1 [file animals-16-00452-s001.zip › Table S1. Functional enrichment Gene Ontology.xlsx]

## Sheet: Sheet1
source	term_name	term_id	highlighted	adjusted_p_value	negative_log10_of_adjusted_p_value	term_size	query_size	intersection_size	effective_domain_size	intersections
GO:MF	oxidoreductase activity	GO:0016491	TRUE	5.59098e-22	21.2525	637	2945	228	15520	CYP2E1,FMO3,ENSOARG00020014505,ENSOARG00020033367,CAT,FMO5,PAH,ENSOARG00020020406,CP,ENSOARG00020037781,ENSOARG00020018539,SOD1,ENSOARG00020037921,FMO1,GLUD1,ENSOARG00020010357,ENSOARG00020011179,ENSOARG00020022244,ENSOARG00020029758,ALDH6A1,ENSOARG00020028101,ENSOARG00020002262,ALDH1A1,PHYH,HSD17B10,MSMO1,MTARC2,HSD11B1,MB,SC5D,ENSOARG00020011644,ENSOARG00020014533,CDO1,SCD,HAO1,ENSOARG000200310…
GO:MF	small molecule binding	GO:0036094	TRUE	1.37002e-21	20.8633	3974	2945	974	15520	ALB,ENSOARG00020031741,GC,CYP2E1,RBP4,FMO3,ENSOARG00020014505,ENSOARG00020031732,ENSOARG00020029920,ENSOARG00020033367,TF,CAT,CYB5A,ENSOARG00020026501,ENSOARG00020034667,CPS1,ALDOB,SERPINA5,HRG,HAMP,FMO5,PAH,APOE,ENSOARG00020020406,CP,ENSOARG00020018539,LECT2,SOD1,FMO1,ENSOARG00020011179,ENSOARG00020029758,F9,ATP2A1,ENSOARG00020019951,ENTPD5,PGRMC1,PHYH,MSMO1,MTARC2,PON1,HSD11B1,RGN,SCP2,TAT,MB,M…
GO:MF	transmembrane transporter activity	GO:0022857	TRUE	2.96811e-17	16.5275	962	2945	296	15520	GC,RBP4,ENSOARG00020000442,SLC10A1,ATP2A1,SLC38A4,SLC22A1,RYR1,SLC2A2,AQP9,ENSOARG00020022539,SLC40A1,SLC41A2,ENSOARG00020037403,COX1,RYR3,SLC35A3,CLIC4,ENSOARG00020018089,ENSOARG00020010342,SLC46A3,SLC39A14,MAGT1,SLC17A1,CACNA1B,ABCA13,CACNA1S,CACNA1C,SLC27A2,CACNA1A,ENSOARG00020015101,SLC33A1,PIEZO2,SLC16A12,ATP1A2,ENSOARG00020029619,ABCB11,SLC12A3,SCN4A,CACNA2D4,ABCC8,SLC31A1,SLC25A22,ITPR3,AN…
GO:MF	protein binding	GO:0005515	TRUE	7.17037e-10	9.14446	6973	2945	1493	15520	ALB,TTR,GC,CYP2E1,FGG,ENSOARG00020016865,FGB,VTN,ENSOARG00020014505,ENSOARG00020029920,TF,ENSOARG00020031033,CAT,ENSOARG00020026501,ENSOARG00020034667,SERPINA1,ENSOARG00020000442,LRG1,ALDOB,ENSOARG00020018981,ENSOARG00020038322,SERPINA5,HRG,APOE,APOH,AGT,CP,IGF2,SERPINC1,ENSOARG00020000307,LECT2,SOD1,AMBP,ATP2A1,APOC3,FN1,HMGCS2,XIRP2,ENSOARG00020030319,PGRMC1,CCL16,KNG1,NEB,C9,ANGPTL3,PON1,HSD11…
GO:MF	translation regulator activity	GO:0045182	TRUE	9.31834e-07	6.03066	100	2945	45	15520	ENSOARG00020020554,EEF1A2,EIF5A,EIF4G2,EIF5,RACK1,SHMT1,ENSOARG00020039346,EEF2,PAIP2,EIF2A,SERBP1,ENSOARG00020012888,ENSOARG00020029367,EIF1,EEF1G,ENSOARG00020030627,EIF3I,ENSOARG00020013429,EIF3H,NEURL1,RPS9,ENSOARG00020014163,EIF3F,EIF4G1,EIF3C,GFM1,ENSOARG00020005767,PAIP2B,EEF1D,EIF3M,ENSOARG00020027305,EIF3G,EIF3E,CPEB2,EIF3B,CPEB4,EIF3L,GSPT1,EEFSEC,LARP1,SAMD4B,EIF1AX,CPEB3,BOLL
GO:MF	structural molecule activity	GO:0005198	TRUE	4.68516e-06	5.32928	667	2945	185	15520	FGG,FGB,TUBB4A,MYL1B,ACTG1,ENSOARG00020036901,ENSOARG00020026326,OTOG,RPS5,ENSOARG00020010263,ENSOARG00020036117,MYL2,ENSOARG00020016079,ENSOARG00020017120,RPL23A,RPL3,ENSOARG00020001268,SPTBN4,RPL14,RPS20,CLDN2,COL5A3,ENSOARG00020037200,COL2A1,RPS11,TCAP,CLTC,ENSOARG00020000005,ENSOARG00020026982,RPL27,ENSOARG00020021320,ENSOARG00020002423,ENSOARG00020001330,SHANK1,H1-3,UBA52,ENSOARG00020034817,…
GO:MF	cytoskeletal motor activity	GO:0003774	TRUE	2.56127e-05	4.59154	99	2945	42	15520	ENSOARG00020034667,MYH7,DNAH5,ENSOARG00020006139,DNAH17,DNAH6,DNAH10,MYH3,DNAH12,MYO7B,KIF1A,KIF19,KIF5A,MYH6,MYO1B,DNAH2,ENSOARG00020036249,MYO1A,ENSOARG00020014116,ENSOARG00020017390,MYH7B,DNAH1,DNAH14,KIF26A,DNAH7,MYH8,ACTC1,MYO3B,MYO1H,KIF17,DNAI2,KIF5C,ENSOARG00020037846,KIF1C,DYNC1H1,MYO18A,KIF1B,MYO1C,MYH9,KIF5B,MYH15,ENSOARG00020009616
GO:MF	peptidase regulator activity	GO:0061134	TRUE	0.000133635	3.87408	185	2945	64	15520	AHSG,ENSOARG00020010251,ENSOARG00020031033,ENSOARG00020010401,SERPINA1,SERPINA5,HRG,AGT,SERPINC1,ITIH4,AMBP,FN1,ENSOARG00020030319,ITIH1,KNG1,ENSOARG00020010306,ITIH2,C5,SERPIND1,A2M,SERPINF1,ENSOARG00020001656,ITIH3,FETUB,ENSOARG00020040582,SERPINF2,ENSOARG00020009034,SERPINA7,GPC3,SERPINA11,SERPINA10,RACK1,ENSOARG00020038279,CTSC,UMODL1,ENSOARG00020010861,VCP,SPINK5,ENSOARG00020002281,ENSOARG00…
GO:MF	iron ion binding	GO:0005506	TRUE	0.000256972	3.59011	165	2945	58	15520	CYP2E1,ENSOARG00020031732,ENSOARG00020033367,TF,PAH,ENSOARG00020020406,ENSOARG00020018539,ENSOARG00020011179,ENSOARG00020029758,ENSOARG00020019951,PHYH,MSMO1,SC5D,CDO1,SCD,ENSOARG00020031057,CYP1A2,AOX1,CYP7A1,CYP8B1,CYP1A1,ENSOARG00020037338,ENSOARG00020017036,ENSOARG00020001738,CYP4V2,FTH1,BBOX1,ENSOARG00020039406,CYP27A1,ENSOARG00020015070,ENSOARG00020016268,ALOX12B,ENSOARG00020019805,CYP51A1,…
GO:MF	mRNA binding	GO:0003729	TRUE	0.00028981	3.53789	177	2945	61	15520	CALR,DDX3X,RPS5,CRYZ,ZFP36L1,SHMT1,PCBP1,CAPRIN1,ENSOARG00020021320,ENSOARG00020015772,PAIP2,SERBP1,SF3B1,DDX5,QKI,HNRNPU,ENSOARG00020000018,DHX9,NUDT21,HNRNPA2B1,ENSOARG00020040832,PARP6,ENSOARG00020022981,ZFP36,ENSOARG00020013429,ENSOARG00020004826,ENSOARG00020032925,RBM24,PABPC4,EIF4G1,FYTTD1,FXR2,RC3H2,CPEB2,PCBP4,ENSOARG00020000296,CPEB4,PUM2,EEFSEC,LARP1,CASC3,NUP98,N4BP1,CPSF6,TIAL1,ENSOAR…
GO:MF	minus-end-directed microtubule motor activity	GO:0008569	TRUE	0.000736096	3.13307	16	2945	12	15520	DNAH5,DNAH17,DNAH6,DNAH10,DNAH12,DNAH2,ENSOARG00020017390,DNAH1,DNAH14,DNAH7,ENSOARG00020037846,DYNC1H1
GO:MF	proton-transporting ATP synthase activity, rotational mechanism	GO:0046933	TRUE	0.00486213	2.31317	11	2945	9	15520	ATP5F1B,ATP6,ATP5F1D,ATP5F1A,ATP5PO,ATP5PD,ATP5F1C,ATP5PF,ENSOARG00020010128
GO:MF	heme binding	GO:0020037	TRUE	0.00764222	2.11678	142	2945	48	15520	CYP2E1,ENSOARG00020033367,CAT,CYB5A,HRG,ENSOARG00020020406,ENSOARG00020018539,ENSOARG00020011179,ENSOARG00020029758,AMBP,PGRMC1,MB,ENSOARG00020031057,CYP1A2,CYP7A1,CYP8B1,CYP1A1,COX1,ENSOARG00020037338,ENSOARG00020001738,STEAP4,CYP4V2,TDO2,ENSOARG00020039406,DUOX1,CYP27A1,ENSOARG00020016268,DUOX2,ENSOARG00020019805,CYP51A1,ENSOARG00020033572,CYP4F22,ENSOARG00020037951,ENSOARG00020001091,ENSOARG00…
GO:MF	oxidoreductase activity, acting on paired donors, with incorporation or reduction of molecular oxygen, reduced flavin or flavoprotein as one donor, and incorporation of one atom of oxygen	GO:0016712	TRUE	0.0459236	1.33796	21	2945	12	15520	CYP2E1,ENSOARG00020033367,ENSOARG00020018539,ENSOARG00020011179,ENSOARG00020029758,ENSOARG00020031057,CYP1A2,CYP1A1,ENSOARG00020016268,ENSOARG00020037951,ENSOARG00020035601,CYP2F1
GO:BP	organic acid metabolic process	GO:0006082	TRUE	5.54992e-39	38.2557	580	2788	238	15962	CYP2E1,FMO3,ENSOARG00020014505,CPS1,ALDOB,PAH,GATM,FMO1,GLUD1,ALDH6A1,ENSOARG00020001960,APOC3,PHYH,HSD17B10,MTARC2,ANGPTL3,PON1,RGN,TAT,PCK1,FBP1,ENSOARG00020011644,ENSOARG00020020505,CDO1,ACSM3,SCD,HAO1,CYP1A2,ST6GAL1,ENSOARG00020028713,ASS1,ECHS1,AKR1D1,PON3,UGDH,HPD,MIF,EHHADH,CYP7A1,EPHX1,AMACR,ENSOARG00020030240,CYP1A1,TTC36,MMUT,COMT,OTC,SGPL1,HNF4A,PAPSS2,HGD,ACOX1,GLYAT,ENSOARG0002003253…
GO:BP	energy derivation by oxidation of organic compounds	GO:0015980	TRUE	2.22949e-26	25.6518	222	2788	112	15962	CAT,IGF2,PYGM,G6PC1,CYP1A2,COX1,IL6ST,COMT,PPP1R3B,SUCLG2,ACTN3,PYGL,ENSOARG00020002674,IGF1,GYS2,ND4,SDHC,ND2,ENSOARG00020010739,UGP2,ENSOARG00020034734,GBE1,ENSOARG00020013805,AGL,COX3,COX8A,ENSOARG00020040348,SLC25A13,LEPR,ATP5F1B,OGDHL,VCP,SDHD,TMEM135,COX6A2,GCGR,ATP6,CHCHD10,MDH2,IDH3G,COX4I1,ATP5F1D,ACO2,CS,UQCR10,OGDH,GPD1,PHKA1,UQCRC1,ENSOARG00020017129,ENSOARG00020006591,PFKM,GYS1,IDH2,…
GO:BP	regulation of biological quality	GO:0065008	TRUE	2.3661e-17	16.626	1760	2788	453	15962	ALB,FGG,ENSOARG00020016865,FGB,RBP4,ENSOARG00020014505,ENSOARG00020029920,CPS1,HRG,APOE,APOH,AGT,SERPINC1,SOD1,GLUD1,ENSOARG00020022244,F9,FN1,HSD17B10,KNG1,GHR,MYH7,MPV17L,ENSOARG00020008238,SLC2A2,PLG,RNF128,CYP1A2,AKR1D1,APOA1,F2,ACAA2,LAMP2,CYP1A1,HSPA8,ARF4,COMT,SOCS2,CLIC4,SGPL1,HNF4A,PAPSS2,DAZAP2,SERPINF2,ENSOARG00020033031,SLC39A14,HSD17B4,CALR,P4HB,SERPINA7,PICALM,SERP1,ENSOARG000200082…
GO:BP	chemical homeostasis	GO:0048878	TRUE	4.69393e-17	16.3285	663	2788	211	15962	RBP4,ENSOARG00020031732,TF,ENSOARG00020018981,HAMP,APOE,CP,ENSOARG00020000307,SOD1,ATP2A1,APOC3,ENSOARG00020019951,ANGPTL3,PCK1,RYR1,CASQ1,G6PC1,SLC2A2,APOA1,SLC40A1,F2,CYP7A1,SOD2,ENSOARG00020031652,LAMP2,ENSOARG00020037403,RYR3,ENSOARG00020017036,LCAT,COMT,OTC,CLIC4,HNF4A,STEAP4,SLC39A14,ENSOARG00020014036,PICALM,APOA5,DDX3X,CACNA1S,PYGL,TSKU,FTH1,TFRC,RACK1,ATP1A2,SYPL2,ABCB11,ABCC8,SLC31A1,IT…
GO:BP	muscle cell development	GO:0055001	TRUE	2.29677e-16	15.6389	118	2788	64	15962	ACTA1,CASQ1,FLNC,LDB3,ACTG1,ENSOARG00020006139,ENSOARG00020038778,MYOM2,CACNA1S,ACTN3,KLHL41,SYPL2,IGF1,TCAP,MYH6,MYOZ1,ACTN2,SDC1,MYOZ2,CACNA2D2,FHOD3,ALPK2,ACTC1,CAPN3,ADRA1A,ENSOARG00020001356,MYPN,HNRNPU,ENSOARG00020026796,COMP,LMOD3,TPM1,LMOD2,ATP2A2,ENSOARG00020019682,ANKRD23,ENSOARG00020033229,RCAN1,CAV3,PLEC,BIN1,SRF,ENSOARG00020038171,STAC3,PPP3CA,ENSOARG00020017689,PPP3CB,TMOD1,LMNA,HOM…
GO:BP	cell junction organization	GO:0034330	TRUE	3.08461e-06	5.5108	463	2788	132	15962	HRG,APOE,AGT,FN1,XIRP2,ACTG1,ARF4,PERP,CACNA1S,ACTN3,SPTBN4,COL17A1,TNR,CDH1,C1QB,ADGRB1,ACE,NFIA,FRMPD2,CAPRIN1,SHANK1,RHOB,CTNNB1,SPTBN2,LRRC4C,CNTN2,GRID1,NTRK1,ACTN2,SPTB,ENSOARG00020014006,C1QA,CACNA2D2,NPHS1,EPHB2,CLSTN2,RAC1,ADGRB3,TUBB,BDNF,ADD2,BCAN,PTPRO,NPHP4,CDH2,SEZ6L2,SEZ6,ZDHHC2,NPAS4,LRRN1,ENSOARG00020038984,EPHB1,RER1,CDH8,MDGA1,KIRREL3,EXT1,NRXN2,CHCHD10,SYNPO,DAG1,PLEC,SNTA1,CR…
GO:BP	protein localization to endoplasmic reticulum	GO:0070972	TRUE	0.00016582	3.78036	62	2788	29	15962	TRAM1,HSPA5,ENSOARG00020038993,MAN1A1,ENSOARG00020030648,KDELR2,BCAP31,SEC61A1,INSIG1,HERPUD1,SRPRA,SEC63,INSIG2,SEC62,ENSOARG00020040033,VAPA,GET4,GABARAPL2,UBL4A,BAG6,ENSOARG00020019441,RAB10,RTN4,KDELR1,SSR3,SRP9,CHMP4B,UBAC2,ISG15
GO:BP	cell adhesion	GO:0007155	TRUE	0.000181265	3.74169	878	2788	213	15962	FGG,FGB,VTN,LRG1,HRG,IGF2,FN1,KNG1,ANGPTL3,PCK1,PLG,ASS1,CD164,APOA1,ACTG1,IL6ST,MYOT,CALR,P4HB,ENSOARG00020013258,ARG1,OVAR-DRA,PERP,ACTN3,ZFP36L1,FAT2,TFRC,ENSOARG00020017120,PTPRT,NCAM1,PDIA3,CLDN2,ENSOARG00020033896,TNR,COL5A3,IGF1,DSCAML1,CDH1,CELSR3,ACAN,ITGA11,ENSOARG00020011058,FAT3,ASTN1,DSCAM,PCDH15,ENSOARG00020031195,ABCA12,ENSOARG00020020190,PDE3B,RHOB,VNN1,CTNNB1,RET,TNN,LRRC4C,CDH4,…
GO:BP	translational initiation	GO:0006413	TRUE	0.000207586	3.6828	83	2788	35	15962	ENSOARG00020006237,ENSOARG00020034510,BZW1,UHMK1,DDX3X,EIF4G2,EIF5,DNAJC3,ENSOARG00020039346,YTHDF3,PAIP2,EIF2A,ENSOARG00020012888,ENSOARG00020029367,EIF1,ENSOARG00020022981,ENSOARG00020030627,EIF3H,BZW2,EIF3F,EIF4EBP1,EIF4G1,EIF3C,PAIP2B,YTHDF1,EIF3M,EIF3G,MIF4GD,EIF3E,EIF3B,EIF3L,LARP1,FECH,EIF1AX,BOLL
GO:BP	mitochondrial respiratory chain complex I assembly	GO:0032981	TRUE	0.000249527	3.60288	50	2788	25	15962	ND4,ND2,ENSOARG00020019006,NDUFS2,NDUFS7,NDUFS1,NDUFS3,NDUFA11,NDUFS8,NDUFB10,ENSOARG00020033761,NDUFB8,NDUFA9,NDUFB6,NDUFC2,NDUFB7,NDUFB5,ENSOARG00020037847,NDUFA8,NDUFA2,NDUFAB1,NDUFB4,NDUFA12,BCS1L,ND5
GO:BP	reactive oxygen species metabolic process	GO:0072593	TRUE	0.000504169	3.29742	154	2788	53	15962	ENSOARG00020029920,CAT,SOD1,MB,MPV17L,CYP1A2,PON3,F2,SOD2,CYP1A1,ARF4,ACOX1,ENSOARG00020025476,ENSOARG00020038860,ADGRB1,DUOX1,ND2,DHFR,PRDX3,BCO2,LIPA,PAX2,NFE2L2,PDK4,ENSOARG00020006591,VDAC1,PRDX2,PRDX1,DDIT4,PINK1,FOXO3,CDKN1A,NDUFS1,ATP5IF1,NDUFS3,ENSOARG00020017689,NNT,UCP2,ABCD1,SESN1,GPX1,SIRT2,CCN1,IER3,PID1,TGFBR2,MAPK14,TP53,ABCD2,NOX4,ARG2,APOA4,IFI6
GO:BP	complement activation	GO:0006956	TRUE	0.000850839	3.07015	34	2788	19	15962	ENSOARG00020031033,CFB,ENSOARG00020030319,C5,C1R,A2M,MBL2,C6,ENSOARG00020040582,C2,C1S,ENSOARG00020012448,C8A,CD59,MASP2,C1QA,PHB,C1QBP,SUSD4
GO:BP	regulation of ERAD pathway	GO:1904292	TRUE	0.000873903	3.05854	18	2788	13	15962	BCAP31,HERPUD1,BAG6,TMEM259,ENSOARG00020000895,STUB1,CAV1,ENSOARG00020036286,RNFT1,USP13,USP14,RNF185,USP19
GO:BP	membrane organization	GO:0061024	TRUE	0.00192294	2.71603	470	2788	123	15962	APOE,SOD1,MPV17L,TRAM1,ACAA2,ENSOARG00020006237,SEC24A,ENSOARG00020018089,PICALM,DHCR24,ATP11C,ENSOARG00020036994,LAPTM5,SPTBN4,MTCH2,CIDEB,SYPL2,SEC31A,SNX3,ADGRB1,ENSOARG00020036073,SEC23A,SEC61A1,ENSOARG00020035771,ENSOARG00020013977,INSIG1,TMEM170A,TFG,CNTN2,GHITM,A4GALT,MTSS1,MAFB,RAB1A,TMEM41B,ENSOARG00020009972,ANO4,EMC3,TMEM30A,ATL2,TMEM147,CDH2,DNM1,UMOD,EYA2,ENSOARG00020015984,ENSOARG00…
GO:BP	endoplasmic reticulum organization	GO:0007029	TRUE	0.00314984	2.50171	73	2788	30	15962	TRAM1,CASQ1,ENSOARG00020006237,TMEM33,CACNA1S,LMAN1,ENSOARG00020036994,SEC61A1,ENSOARG00020035771,TMEM170A,ENSOARG00020034981,EMC3,RAB18,ATL2,TMEM147,UMOD,TOR1AIP2,VAPA,TMEM38A,GET4,UBL4A,WDR83OS,WNK1,BAG6,RAB10,EMC9,RTN4,RETREG2,TMEM38B,LNPK
GO:BP	viral process	GO:0016032	TRUE	0.00331368	2.47969	243	2788	72	15962	APOE,MBL2,IFIT5,ENSOARG00020038778,P4HB,ENSOARG00020013258,DDX3X,SNX3,AGTR1,PCBP1,ENSOARG00020032071,ENSOARG00020027498,CTSB,ZDHHC9,DDX6,PCBP2,ENSOARG00020026686,ENSOARG00020028686,RAB1A,TMEM41B,PPIB,VCP,ENSOARG00020027705,ENSOARG00020039126,ENSOARG00020036396,HSP90AB1,ENSOARG00020037964,HPN,MDFIC,DHX9,FBXL2,ZFP36,STAT1,VAPA,ENSOARG00020028086,CSDE1,RAB7A,TRIM28,GSN,CSNK2B,EIF3F,ENSOARG0002000576…
GO:BP	programmed cell death	GO:0012501	TRUE	0.00553868	2.25659	1236	2788	276	15962	FGG,FGB,CAT,HRG,APOE,APOH,AGT,ENSOARG00020000307,SOD1,ATP2A1,MPV17L,HSPA5,ENSOARG00020032276,MIF,IGFBP3,SOD2,HSP90B1,ACAA2,IL6ST,ARF4,EEF1A2,EIF5A,SGPL1,LRP2,P4HB,ENSOARG00020013258,ARG1,ENSOARG00020027055,GCLC,PERP,DDX3X,PPIA,UBQLN1,TMBIM4,ANKRD1,PYGL,ZFP36L1,FABP1,ENSOARG00020036994,TFRC,LAPTM5,ENSOARG00020038860,RACK1,PDIA3,CIDEB,IGF1,CTH,COL2A1,ENSOARG00020040754,BCAP31,MCL1,TXNDC12,ENSOARG00…
GO:BP	biological process involved in interspecies interaction between organisms	GO:0044419	TRUE	0.0065096	2.18645	995	2788	228	15962	CYP2E1,FGB,TF,CPS1,LRG1,ENSOARG00020018981,HPX,HRG,ENSOARG00020035400,HAMP,APOE,ENSOARG00020011920,FN1,PCK1,A2M,PLG,MBL2,LEAP2,MIF,ACTG1,F2,ENSOARG00020037403,LBP,HSPA8,IFNGR2,CD14,IFIT5,P4HB,ENSOARG00020013258,GPC3,ARG1,KYNU,DDX3X,UBQLN1,CFHR5,ANKRD1,PYGL,ENSOARG00020012448,CA3,ST13,SNX3,ADGRB1,AGTR1,CAMK2A,MSRB1,FER1L6,ENSOARG00020027498,LAMP1,CTSB,ZDHHC9,MASP2,PRDX3,VNN1,ENSOARG00020038570,ACT…
GO:BP	actin-myosin filament sliding	GO:0033275	TRUE	0.00880132	2.05545	7	2788	7	15962	MYH7,MYH6,TNNC1,MYH8,ACTC1,MYLK2,TNNT2
GO:BP	regulation of hemostasis	GO:1900046	TRUE	0.00889253	2.05097	48	2788	22	15962	FGG,FGB,HRG,APOE,APOH,SERPINC1,KNG1,PLG,F2,SERPINF2,ENSOARG00020008263,CPB2,PROS1,GP1BA,EPHB2,F12,NFE2L2,COMP,KLKB1,PRDX2,ANO6,CAV1
GO:BP	triglyceride metabolic process	GO:0006641	TRUE	0.011344	1.94524	66	2788	27	15962	CAT,CPS1,ENSOARG00020018981,APOE,APOH,APOC3,PCK1,G6PC1,ENSOARG00020010342,ENSOARG00020014036,APOA5,CIDEB,INSIG1,LIPE,PNPLA2,LIPA,ENSOARG00020002513,INSIG2,CAV3,CTDNEP1,SIK1,GPX1,GPAT3,LPIN1,CAV1,LPL,APOA4
GO:BP	fibrinolysis	GO:0042730	TRUE	0.0148871	1.82719	16	2788	11	15962	FGG,FGB,APOH,PLG,F2,SERPINF2,CPB2,PROS1,GP1BA,F12,KLKB1
GO:BP	ketone metabolic process	GO:0042180	TRUE	0.0295313	1.52972	140	2788	45	15962	FMO1,ENSOARG00020001960,APOC3,ENSOARG00020002262,HSD17B10,CYP7A1,ENSOARG00020032535,ENSOARG00020038778,KMO,ENSOARG00020013258,APOA5,ENSOARG00020031710,STARD4,TDO2,ABCB11,INSIG1,H6PD,ELOVL5,GGCX,TWIST1,ENSOARG00020029366,SCNN1B,ERLIN1,INSIG2,PDK4,GPD1,ENSOARG00020028934,EGR1,PDK2,COQ8A,PPTC7,STAT5B,COQ10A,COQ9,MTLN,ABCD1,IDO1,SIRT2,ACADVL,WDTC1,CAV1,KAT2B,UBR4,ABCD2,APOA4
GO:BP	iron ion transport	GO:0006826	TRUE	0.0353214	1.45196	48	2788	21	15962	ENSOARG00020031732,TF,HAMP,ENSOARG00020019951,SLC40A1,SLC41A2,ENSOARG00020017036,STEAP4,SLC39A14,FTH1,TFRC,CLTC,SFXN1,MELTF,RAB11B,ENSOARG00020010615,ISCU,SLC48A1,SLC25A28,ABCB7,ENSOARG00020013424
GO:BP	regulation of oxidative stress-induced intrinsic apoptotic signaling pathway	GO:1902175	TRUE	0.0484111	1.31506	29	2788	15	15962	SOD1,SOD2,P4HB,UBQLN1,RACK1,MCL1,VNN1,CTNNB1,ATF4,NONO,NFE2L2,PINK1,GPX1,SFPQ,PYCR1
GO:CC	cytoplasm	GO:0005737	TRUE	3.94898e-66	65.4035	7406	2734	1701	15735	ALB,AHSG,CYP2E1,FGG,ENSOARG00020016865,FGB,VTN,ENSOARG00020014505,TF,CAT,CYB5A,ACTA1,ENSOARG00020034667,SERPINA1,CPS1,ALDOB,ENSOARG00020018981,SERPINA5,FMO5,APOE,GATM,ENSOARG00020014591,ENSOARG00020018539,SOD1,ENSOARG00020037921,ITIH4,FMO1,GLUD1,ENSOARG00020010357,ENSOARG00020011179,ENSOARG00020022244,ENSOARG00020029758,ALDH6A1,ENSOARG00020001960,ATP2A1,ENSOARG00020038120,FN1,HMGCS2,ENSOARG000200…
GO:CC	COP9 signalosome	GO:0008180	TRUE	0.00135427	2.86829	26	2734	15	15735	HSPA5,HSP90AB1,AMOT,AMOTL1,TMOD1,HSPA6,GPS1,COPS2,COPS4,COPS8,COPS7A,MYH9,COPS6,FLOT1,COPS3
GO:CC	9+2 motile cilium	GO:0097729	TRUE	0.0020428	2.68978	112	2734	39	15735	DNAH5,AK2,DNAH17,CFAP65,ENSOARG00020016048,ENSOARG00020031819,DNAH2,ENSOARG00020017390,CATSPERG,DNAH1,SQSTM1,ENSOARG00020029524,CROCC,ENSOARG00020007543,DNAI2,TCTE1,ENSOARG00020037846,ATP1A1,ENSOARG00020033552,AK1,PFKM,VDAC2,ATP1B1,GSTM3,PRKACA,CUL3,SEPTIN7,RAP1A,CFAP43,CCDC181,CATSPER4,TTC29,GARIN2,ADGB,ENKUR,ENSOARG00020005072,GK2,SPAG6,ENSOARG00020018022
GO:CC	cortical cytoskeleton	GO:0030863	TRUE	0.0114389	1.94162	57	2734	23	15735	SPTBN4,CALD1,CDH1,MYO1A,ACTR2,SPTBN2,SPTB,CDH2,MISP,SLC4A1,FLOT2,GSN,TMOD1,CIB2,SPTBN1,MPP1,ENSOARG00020007453,IQGAP1,ENSOARG00020000812,MYH9,FLOT1,SPTA1,SELE
GO:CC	intercalated disc	GO:0014704	TRUE	0.0193665	1.71295	34	2734	16	15735	ENSOARG00020017214,SPTBN4,SLC31A1,FXYD1,CTNNB1,ENSOARG00020010370,ENSOARG00020007222,CDH2,DES,NRAP,ATP1B1,FGF13,VCL,SCN1B,ITGB1,ENSOARG00020039192
GO:CC	collagen-containing extracellular matrix	GO:0062023	TRUE	0.0295829	1.52896	137	2734	42	15735	VTN,FN1,GPC3,ENSOARG00020017120,TNR,COL5A3,LAMC3,COL2A1,ENSOARG00020027498,ENSOARG00020038279,COL11A1,ADAMTS15,USH2A,TNN,VWA2,BCAN,FREM2,COL28A1,CILP,FRAS1,GPC2,HMCN2,DAG1,LAMB2,MGP,SPARC,TIMP3,NID1,COL3A1,COL1A1,CD151,TIMP1,GPC1,LAMC1,COL1A2,ECM2,SPARCL1,VIT,COL4A6,ENSOARG00020023154,HMCN1,MYOC
GO:CC	voltage-gated sodium channel complex	GO:0001518	TRUE	0.000294125	3.53147	14	2734	11	15735	SCN4A,SCN8A,SCN10A,ENSOARG00020010370,ENSOARG00020007222,ENSOARG00020006902,SCN1B,ENSOARG00020039192,ENSOARG00020035820,SCN3A,ENSOARG00020031995
